# Supplementary material for: The Father’s Part: A Pilot Evaluation of a Father-Centered Family Intervention Group in Child and Adolescent Psychiatry
Source: Behav Sci (Basel). 2023 Dec 22;14(1):13. doi: 10.3390/bs14010013 (PMC10812738; doi:10.3390/bs14010013)
Supplement: Supplementary file 1 [file behavsci-14-00013-s001.zip]

Archive with 1 entries (1 files):
- behavsci-2745721-supplementary.pdf
